# Supplementary material for: Opportunistic Screening for Low Bone Density Using Automated Vertebral Trabecular CT Attenuation from Low-Dose CT Acquired During FDG PET/CT: A Single-Center Retrospective Study
Source: Tomography. 2026 Jun 17;12(6):89. doi: 10.3390/tomography12060089 (PMC13307040; doi:10.3390/tomography12060089)
Supplement: Supplementary file 1 [file tomography-12-00089-s001.zip]

Archive with 1 entries (1 files):
- tomography-4333156-supplementary.pdf
